# Supplementary material for: In Vitro and In Vivo Inhibitory Activities of Selected Traditional Medicinal Plants against Toxin-Induced Cyto- and Entero- Toxicities in Cholera
Source: Toxins (Basel). 2022 Sep 20;14(10):649. doi: 10.3390/toxins14100649 (PMC9611792; doi:10.3390/toxins14100649)
Supplement: Supplementary file 1 [file toxins-14-00649-s001.zip]

Archive with 1 entries (1 files):
- toxins-1876054-supplementary.pdf
